# Supplementary material for: In Vitro Screening and Characterization of Feline-Derived Lactic Acid Bacteria as Potential Probiotic Candidates with Bile Salt Hydrolase Activity and Cholesterol-Removal Capacity
Source: Microorganisms. 2026 Jul 3;14(7):1466. doi: 10.3390/microorganisms14071466 (PMC13414079; doi:10.3390/microorganisms14071466)
Supplement: Supplementary file 1 [file microorganisms-14-01466-s001.zip]

Archive with 1 entries (1 files):
- microorganisms-4388813-supplementary.pdf
